# Supplementary material for: Neglected Needs of Family Caregivers during the COVID-19 Pandemic and What They Need Now: A Qualitative Study
Source: Diseases. 2021 Oct 13;9(4):70. doi: 10.3390/diseases9040070 (PMC8544374; doi:10.3390/diseases9040070)
Supplement: Supplementary file 1 [file diseases-09-00070-s001.zip]

Archive with 1 entries (1 files):
- diseases-1380746-supplementary.pdf
